# Supplementary material for: Associations of urinary phytoestrogens with all-cause and cardiovascular mortality in adults: a population-based cohort study
Source: Front Endocrinol (Lausanne). 2024 Sep 10;15:1400182. doi: 10.3389/fendo.2024.1400182 (PMC11419972; doi:10.3389/fendo.2024.1400182)
Supplement: Supplementary file 1 [file Table1.xlsx]

## Sheet: Sheet1
Table S1. Baseline demographic and clinical parameters of participants according to to quartiles of urinary phytoestrogens concentration.
	Participants (n)	Age (years)	Gender, Male (%)	Race/ethnicity (%)					Education (%)			Marital Status (%)			Family PIR		BMI (kg/m2)	Waist Circumference (cm)	Heart rate (bpm)	Hypertension (%)	Diabetic (%)	Alcohol drinking (%)	Cotinine (ng/mL)			CRP (mg/dL)	TCHO (mmol/L)	ALT (U/L)	GLU (mmol/L)	TG (mmol/L)	SCr (μmol/L)	HDL-C (mmol/L)
				Mexican American	Other Hispanic	Non-Hispanic White	Non-Hispanic Black	Other Race	< High school	High school/GED	> High school	Divorced/widowed/separated	Married/unmarried couple	Never married	<1	>1							< LOD	LOD-10	> 10
All	9783	46.34±0.27	48.03(46.80-49.26)	7.95(6.76-9.33)	5.11(3.82-6.81)	70.53(67.86-73.06)	11.16(9.78-12.70)	5.26(4.51-6.13)	19.26(17.94-20.65)	25.18(23.74-26.68)	55.56(53.56-57.54)	16.24(14.85-17.73)	65.26(63.64-66.84)	18.50(17.32-19.74)	12.58(11.38-13.87)	87.42(86.13-88.62)	28.42±0.10	97.28±0.25	72.83±0.15	35.04(33.76-36.33)	10.78(10.02-11.58)	89.71(88.45-90.86)	16.07(14.57-17.69)	56.86(55.26-58.45)	27.07(25.52-28.68)	0.426±0.008	5.18±0.02	26.09±0.26	5.36±0.02	1.72±0.02	76.57±0.31	1.77±0.02
Daidzein (µg/g creatinine)
Q1	2446	44.65±0.42	53.26(50.82-55.69)	10.42(8.86-12.21)	5.69(3.86-8.31)	66.86(63.44-70.10)	13.24(11.56-15.13)	3.79(2.86-5.01)	21.05(19.12-23.11)	25.79(23.31-28.44)	53.16(50.64-55.67)	18.30(16.14-20.67)	63.07(60.15-65.91)	18.63(16.66-20.78)	14.46(12.88-16.19)	85.54(83.81-87.12)	28.54±0.17	97.58±0.45	74.02±0.31	32.08(29.68-34.58)	9.46(8.16-10.94)	90.64(88.91-92.12)	14.15(12.05-16.54)	57.05(54.40-59.66)	28.80(26.24-31.50)	0.453±0.019	5.23±0.03	27.32±0.53	5.30±0.03	1.84±0.06	77.69±0.49	1.79±0.03
Q2	2449	45.86±0.48	48.97(46.44-51.51)	7.64(6.33-9.21)	5.24(3.87-7.06)	71.67(68.47-74.66)	10.56(9.06-12.27)	4.89(3.61-6.60)	18.58(16.84-20.46)	27.45(25.26-29.75)	53.98(51.04-56.88)	15.41(13.57-17.44)	66.26(63.93-68.53)	18.33(16.54-20.27)	12.14(10.53-13.95)	87.86(86.05-89.47)	28.39±0.17	97.31±0.42	73.05±0.33	34.74(32.19-37.37)	10.40(9.03-11.95)	90.47(88.72-91.97)	14.72(12.81-16.85)	57.27(54.57-59.92)	28.02(25.55-30.63)	0.425±0.017	5.17±0.03	26.72±0.54	5.37±0.05	1.70±0.04	76.54±0.51	1.73±0.03
Q3	2447	47.02±0.41	46.94(44.53-49.36)	6.3(5.09-7.78)	5.33(3.65-7.72)	72.17(69.27-74.89)	11.23(9.36-13.42)	4.97(3.94-6.25)	19.27(17.12-21.62)	24.79(22.63-27.09)	55.94(52.96-58.88)	16.46(14.14-19.09)	65.76(63.03-68.38)	17.78(15.90-19.82)	11.26(9.81-12.90)	88.74(87.10-90.19)	28.53±0.16	97.78±0.41	72.49±0.28	37.52(35.34-39.75)	12.35(10.90-13.97)	89.17(87.58-90.59)	16.89(15.06-18.89)	56.85(54.13-59.54)	26.26(23.70-28.99)	0.412±0.015	5.19±0.03	25.47±0.42	5.42±0.04	1.69±0.04	77.11±0.59	1.77±0.03
Q4	2441	47.71±0.50	43.33(40.89-45.80)	7.59(6.15-9.35)	4.22(3.03-5.83)	71.17(68.04-74.11)	9.74(8.15-11.62)	7.28(5.98-8.84)	18.26(16.28-20.42)	22.76(20.44-25.25)	58.98(55.87-62.03)	14.95(13.00-17.14)	65.78(63.07-68.40)	19.27(17.41-21.26)	12.57(10.51-14.96)	87.43(85.04-89.49)	28.22±0.18	96.49±0.47	71.84±0.30	35.62(33.02-38.31)	10.81(9.51-12.28)	88.64(86.60-90.40)	18.38(15.89-21.17)	56.28(53.17-59.35)	25.33(22.68-28.19)	0.416±0.024	5.12±0.03	24.96±0.40	5.36±0.04	1.65±0.04	75.04±0.47	1.78±0.02
P		<0.001	<0.001	<0.001					0.007			0.178			0.033		0.6	0.092	<0.001	0.023	0.039	0.1	0.031			0.977	0.023	0.068	0.066	0.028	0.619	0.181
o-Desmethylangolensin (O-DMA) (µg/g creatinine)
Q1	2447	43.92±0.38	54.50(51.88-57.09)	12.07(10.33-14.06)	5.47(4.00-7.44)	64.25(60.87-67.49)	13.08(11.36-15.01)	5.14(3.84-6.85)	23.85(22.10-25.69)	25.37(23.04-27.85)	50.78(48.36-53.20)	19.05(16.96-21.34)	61.57(58.74-64.32)	19.38(17.34-21.59)	16.17(14.56-17.93)	83.83(82.07-85.44)	28.46±0.18	97.77±0.45	74.18±0.32	32.16(29.57-34.87)	9.63(8.29-11.16)	91.10(89.74-92.30)	13.11(11.19-15.29)	54.82(52.40-57.21)	32.07(29.44-34.83)	0.453±0.019	5.18±0.03	28.42±0.52	5.28±0.03	1.88±0.04	77.33±0.61	1.75±0.02
Q2	2461	46.99±0.48	48.91(46.20-51.63)	8.33(7.03-9.85)	5.60(4.05-7.70)	70.49(67.21-73.58)	10.58(9.05-12.33)	4.99(3.81-6.52)	19.04(16.97-21.30)	27.61(25.17-30.20)	53.35(50.40-56.27)	15.08(13.01-17.43)	66.07(63.72-68.34)	18.85(17.01-20.84)	11.90(10.31-13.70)	88.10(86.30-89.69)	28.82±0.15	98.32±0.39	73.30±0.28	37.83(35.57-40.15)	11.36(10.11-12.75)	89.74(87.49-91.62)	15.52(13.40-17.92)	55.72(53.02-58.38)	28.76(26.43-31.20)	0.444±0.016	5.23±0.03	26.90±0.55	5.39±0.04	1.79±0.05	76.64±0.56	1.73±0.02
Q3	2431	46.90±0.42	48.32(46.00-50.64)	6.07(4.85-7.57)	5.59(3.92-7.90)	74.03(70.60-77.19)	10.45(8.75-12.44)	3.85(2.91-5.09)	17.72(15.63-20.03)	25.61(23.39-27.97)	56.66(53.37-59.90)	15.49(13.43-17.79)	66.11(63.39-68.72)	18.41(16.43-20.57)	11.29(9.57-13.26)	88.71(86.74-90.43)	28.33±0.15	97.26±0.38	72.40±0.35	35.33(32.86-37.88)	10.89(9.50-12.46)	89.94(87.93-91.64)	15.74(13.89-17.77)	57.29(54.50-60.04)	26.97(24.59-29.49)	0.426±0.019	5.18±0.03	25.04±0.41	5.41±0.04	1.69±0.05	77.12±0.47	1.76±0.02
Q4	2444	47.26±0.43	41.34(39.16-43.56)	5.90(4.68-7.43)	3.86(2.73-5.44)	72.48(69.63-75.15)	10.74(9.09-12.64)	7.02(5.74-8.56)	17.02(14.94-19.33)	22.33(20.16-24.67)	60.65(57.57-63.65)	15.65(13.75-17.75)	66.84(64.36-69.23)	17.52(15.86-19.30)	11.39(9.77-13.23)	88.61(86.77-90.23)	28.09±0.17	95.92±0.42	71.65±0.28	34.61(32.11-37.20)	11.11(9.65-12.75)	88.27(86.34-89.96)	19.47(17.04-22.15)	59.26(56.53-61.92)	21.28(18.94-23.82)	0.387±0.015	5.13±0.03	24.38±0.36	5.37±0.03	1.53±0.03	75.31±0.51	1.83±0.03
P		<0.001	<0.001	<0.001					<0.001			0.018			<0.001		0.046	0.002	<0.001	0.022	0.353	0.08	<0.001			0.521	0.027	<0.001	0.315	<0.001	0.068	<0.001
Equol (µg/g creatinine)
Q1	2449	43.92±0.40	56.64(53.82-59.41)	12.55(10.63-14.76)	5.80(3.85-8.65)	55.58(52.15-58.96)	18.83(16.29-21.65)	7.24(5.67-9.20)	24.44(22.32-26.70)	26.04(23.81-28.39)	49.52(46.30-52.75)	20.13(17.81-22.66)	61.55(58.70-64.33)	18.32(16.36-20.45)	16.12(14.18-18.28)	83.88(81.72-85.82)	28.73±0.18	98.29±0.42	73.89±0.29	34.39(32.26-36.57)	9.54(8.16-11.12)	89.78(88.17-91.20)	12.60(10.52-15.03)	55.24(52.81-57.64)	32.16(29.54-34.91)	0.466±0.023	5.15±0.03	28.68±0.65	5.31±0.04	1.77±0.04	78.79±0.64	1.71±0.03
Q2	2446	45.84±0.48	50.03(47.83-52.23)	9.93(8.22-11.94)	5.37(3.78-7.57)	66.37(62.67-69.88)	12.75(10.91-14.85)	5.59(4.43-7.02)	20.59(18.48-22.88)	26.36(24.18-28.67)	53.04(50.07-56.00)	17.16(15.07-19.47)	63.47(60.88-65.98)	19.38(17.54-21.35)	13.55(11.99-15.29)	86.45(84.71-88.01)	28.67±0.17	97.74±0.43	72.57±0.30	34.44(32.24-36.70)	11.67(10.26-13.25)	89.90(87.40-91.95)	16.91(14.50-19.62)	56.42(53.52-59.27)	26.68(24.28-29.22)	0.410±0.019	5.16±0.03	25.87±0.50	5.35±0.03	1.77±0.04	77.81±0.53	1.67±0.02
Q3	2444	47.43±0.39	46.42(43.91-48.94)	6.32(5.14-7.76)	4.66(3.23-6.67)	76.18(72.80-79.25)	8.52(7.03-10.30)	4.32(3.26-5.70)	17.02(15.10-19.14)	25.74(23.29-28.34)	57.24(54.11-60.32)	14.56(12.42-17.00)	66.83(63.99-69.54)	18.61(16.61-20.80)	10.71(9.16-12.49)	89.29(87.51-90.84)	28.41±0.18	97.67±0.44	73.14±0.33	37.10(34.66-39.59)	10.77(9.54-12.13)	89.67(87.83-91.26)	16.84(14.42-19.57)	56.05(52.97-59.09)	27.11(24.54-29.84)	0.436±0.017	5.16±0.03	25.85±0.41	5.34±0.04	1.72±0.05	76.92±0.55	1.74±0.03
Q4	2444	47.64±0.48	41.10(38.71-43.53)	4.18(3.40-5.14)	4.76(3.47-6.50)	80.51(77.73-83.02)	6.25(5.05-7.70)	4.31(3.48-5.33)	16.14(14.19-18.30)	23.01(20.89-25.27)	60.85(58.03-63.60)	13.99(12.03-16.20)	68.21(65.71-70.62)	17.80(15.78-20.02)	10.70(8.85-12.88)	89.30(87.12-91.15)	27.97±0.16	95.75±0.41	71.94±0.29	34.14(31.62-36.76)	11.00(9.59-12.59)	89.54(87.90-90.98)	17.36(15.44-19.47)	59.25(56.77-61.68)	23.39(21.13-25.80)	0.400±0.016	5.23±0.03	24.48±0.29	5.43±0.05	1.64±0.04	73.47±0.49	1.92±0.03
P		<0.001	<0.001	<0.001					<0.001			<0.001			<0.001		<0.001	<0.001	0.01	0.224	0.229	0.983	<0.001			0.422	0.125	<0.001	0.099	0.026	<0.001	<0.001
Enterodiol (µg/g creatinine)
Q1	2447	43.68±0.43	56.29(53.92-58.62)	9.92(8.31-11.81)	7.71(4.96-11.79)	61.59(57.24-65.77)	15.96(13.41-18.88)	4.82(3.77-6.14)	24.81(22.67-27.07)	28.56(25.95-31.32)	46.64(43.53-49.77)	19.90(17.33-22.75)	61.22(58.07-64.28)	18.88(16.46-21.56)	16.89(15.09-18.86)	83.11(81.14-84.91)	29.05±0.17	98.53±0.42	74.1±0.34	34.10(31.70-36.59)	10.37(8.92-12.02)	90.46(88.74-91.95)	11.71(9.79-13.94)	55.46(52.64-58.24)	32.83(30.08-35.70)	0.486±0.023	5.16±0.03	27.92±0.61	5.37±0.04	1.90±0.04	77.61±0.60	1.70±0.02
Q2	2452	45.25±0.39	53.25(50.77-55.71)	8.79(7.22-10.67)	4.88(3.59-6.61)	69.61(66.08-72.92)	12.48(10.83-14.34)	4.24(3.25-5.51)	19.96(17.77-22.35)	26.18(23.88-28.63)	53.85(50.92-56.76)	16.72(14.61-19.06)	65.96(63.32-68.50)	17.32(15.62-19.17)	12.59(10.95-14.43)	87.41(85.57-89.05)	28.66±0.18	98.08±0.46	73.05±0.29	33.27(31.19-35.42)	9.24(8.09-10.53)	89.25(87.50-90.78)	14.00(12.24-15.95)	55.46(52.96-57.93)	30.55(28.25-32.95)	0.405±0.015	5.20±0.03	26.40±0.51	5.30±0.04	1.72±0.05	78.04±0.53	1.78±0.03
Q3	2441	47.59±0.40	46.22(43.83-48.63)	7.20(5.86-8.80)	4.40(3.17-6.08)	74.18(71.28-76.87)	9.67(8.25-11.29)	4.56(3.50-5.92)	17.27(15.52-19.17)	24.94(22.64-27.39)	57.79(54.93-60.61)	15.78(13.85-17.93)	66.02(63.43-68.51)	18.20(16.39-20.17)	12.22(10.41-14.31)	87.78(85.69-89.59)	28.53±0.17	97.82±0.46	72.67±0.33	36.90(34.21-39.67)	12.05(10.59-13.67)	89.26(86.85-91.27)	18.10(15.34-21.24)	56.58(53.64-59.47)	25.32(23.06-27.72)	0.431±0.019	5.20±0.03	25.64±0.47	5.43±0.04	1.67±0.05	76.88±0.52	1.79±0.03
Q4	2443	48.46±0.49	37.84(35.24-40.51)	6.18(5.24-7.27)	3.73(2.69-5.14)	75.66(73.14-78.01)	7.21(5.92-8.75)	7.23(5.88-8.86)	15.69(13.88-17.68)	21.60(19.86-23.44)	62.72(60.01-65.35)	13.08(11.32-15.08)	67.38(64.48-70.16)	19.53(17.23-22.06)	9.18(7.66-10.97)	90.82(89.03-92.34)	27.54±0.15	94.97±0.41	71.68±0.28	35.72(33.51-37.99)	11.35(9.98-12.88)	89.91(87.99-91.56)	19.82(17.55-22.30)	59.61(56.83-62.33)	20.57(18.60-22.69)	0.389±0.017	5.15±0.03	24.66±0.33	5.36±0.04	1.60±0.04	74.04±0.51	1.80±0.02
P		<0.001	<0.001	<0.001					<0.001			<0.001			<0.001		<0.001	<0.001	<0.001	0.13	0.033	0.642	<0.001			<0.001	0.733	0.002	0.023	<0.001	<0.001	0.017
Enterolactone (µg/g creatinine)
Q1	2450	43.38±0.36	54.07(51.62-56.50)	7.72(6.25-9.50)	5.69(4.10-7.85)	67.29(63.83-70.57)	12.95(11.16-14.97)	6.35(5.11-7.88)	20.47(18.34-22.78)	28.90(26.20-31.76)	50.63(47.58-53.68)	19.91(17.51-22.55)	61.55(58.96-64.06)	18.54(16.65-20.60)	14.93(13.19-16.85)	85.07(83.15-86.81)	29.65±0.19	100.08±0.42	74.72±0.30	35.13(32.95-37.39)	11.23(9.88-12.74)	90.17(88.52-91.60)	11.75(9.98-13.78)	52.74(50-55.47)	35.51(32.45-38.69)	0.517±0.023	5.24±0.04	28.87±0.55	5.35±0.04	2.06±0.05	76.92±0.63	1.67±0.03
Q2	2450	44.53±0.40	50.99(48.58-53.40)	8.65(7.18-10.39)	6.39(4.37-9.24)	66.01(62.30-69.54)	13.41(11.52-15.56)	5.54(4.18-7.29)	22.86(20.61-25.28)	26.11(23.59-28.79)	51.03(47.90-54.17)	18.36(16.12-20.84)	63.35(60.47-66.13)	18.29(16.31-20.46)	14.31(12.58-16.25)	85.69(83.75-87.42)	28.86±0.17	98.06±0.44	73.44±0.32	34.25(31.76-36.84)	9.56(8.27-11.03)	90.24(88.36-91.83)	12.99(11.37-14.8)	56.72(54.11-59.3)	30.29(27.87-32.82)	0.457±0.021	5.13±0.03	26.32±0.45	5.34±0.04	1.76±0.04	77.32±0.58	1.77±0.03
Q3	2438	46.96±0.49	46.86(44.57-49.15)	8.73(7.30-10.40)	4.02(2.87-5.60)	71.44(68.25-74.43)	11.89(10.12-13.92)	3.92(2.85-5.36)	18.60(16.81-20.53)	26.32(23.82-28.99)	55.08(52.34-57.79)	16.15(14.16-18.36)	65.84(63.31-68.28)	18.01(16.23-19.94)	11.84(10.15-13.77)	88.16(86.23-89.85)	28.24±0.16	97.17±0.44	72.61±0.29	35.51(33.07-38.03)	10.81(9.43-12.37)	88.73(86.82-90.39)	15.69(13.54-18.11)	59.37(56.77-61.92)	24.94(23.08-26.9)	0.402±0.016	5.14±0.02	25.28±0.42	5.39±0.04	1.64±0.04	77.13±0.51	1.75±0.02
Q4	2445	50.42±0.49	40.29(37.53-43.11)	6.78(5.70-8.04)	4.33(3.16-5.90)	77.18(74.69-79.50)	6.54(5.43-7.87)	5.17(4.20-6.34)	15.24(13.51-17.16)	19.53(17.56-21.67)	65.22(62.54-67.81)	10.65(9.11-12.42)	70.23(67.8-72.56)	19.12(17.24-21.14)	9.26(7.80-10.96)	90.74(89.04-92.20)	26.94±0.15	93.85±0.39	70.56±0.25	35.23(32.98-37.56)	11.44(10.23-12.77)	89.69(87.87-91.26)	23.67(21.04-26.52)	58.76(55.62-61.82)	17.58(15.48-19.89)	0.329±0.014	5.19±0.03	23.85±0.37	5.38±0.03	1.41±0.02	75.00±0.51	1.89±0.02
P		<0.001	<0.001	<0.001					<0.001			<0.001			<0.001		<0.001	<0.001	<0.001	0.878	0.199	0.391	<0.001			<0.001	0.084	<0.001	0.064	<0.001	0.184	<0.001
Genistein (µg/g creatinine)
Q1	2448	44.46±0.36	52.04(49.30-54.76)	8.69(7.34-10.26)	5.51(3.75-8.02)	68.45(64.86-71.83)	13.79(11.92-15.91)	3.56(2.67-4.73)	17.85(15.93-19.94)	26.40(23.99-28.96)	55.76(53.10-58.38)	16.20(14.13-18.50)	66.64(63.89-69.27)	17.17(15.28-19.23)	13.42(11.67-15.37)	86.58(84.63-88.33)	28.77±0.20	97.94±0.53	73.37±0.37	31.94(29.72-34.25)	8.43(7.28-9.74)	90.96(89.19-92.46)	12.71(10.81-14.88)	59.02(56.3-61.68)	28.27(25.81-30.87)	0.449±0.022	5.22±0.03	26.88±0.48	5.30±0.03	1.78±0.06	77.35±0.52	1.78±0.03
Q2	2448	45.97±0.48	48.86(46.48-51.25)	8.33(6.89-10.03)	5.68(4.29-7.49)	69.77(66.71-72.67)	11.45(9.93-13.17)	4.77(3.60-6.29)	20.43(18.28-22.77)	25.81(23.18-28.62)	53.76(50.68-56.81)	16.78(14.8-18.97)	65.32(62.90-67.66)	17.90(15.86-20.13)	12.56(10.83-14.51)	87.44(85.49-89.17)	28.25±0.16	97.03±0.38	73.43±0.33	33.73(31.60-35.92)	11.23(9.90-12.70)	88.78(86.95-90.39)	17.29(15.35-19.42)	56.84(54.59-59.07)	25.86(23.77-28.08)	0.421±0.018	5.15±0.03	26.71±0.58	5.41±0.04	1.70±0.04	77.04±0.46	1.73±0.02
Q3	2442	46.86±0.45	48.90(46.39-51.43)	7.70(6.22-9.49)	4.77(3.11-7.27)	72.26(68.89-75.39)	10.34(8.67-12.28)	4.94(3.62-6.69)	19.71(17.54-22.08)	25.45(22.99-28.08)	54.84(51.33-58.29)	16.60(14.64-18.75)	64.89(62.17-67.53)	18.51(16.77-20.38)	11.88(10.24-13.74)	88.12(86.26-89.76)	28.61±0.16	98.06±0.42	72.10±0.30	38.19(35.69-40.76)	12.32(10.54-14.34)	90.78(89.07-92.24)	15.78(13.67-18.14)	56.80(54.39-59.19)	27.42(25.23-29.72)	0.421±0.014	5.15±0.03	25.84±0.40	5.39±0.04	1.70±0.04	77.20±0.51	1.77±0.03
Q4	2445	48.02±0.47	42.47(40.00-44.97)	7.10(5.76-8.74)	4.48(3.22-6.20)	71.60(68.40-74.59)	9.10(7.66-10.79)	7.71(6.23-9.52)	19.04(16.91-21.36)	23.13(20.99-25.42)	57.83(54.87-60.73)	15.41(13.43-17.63)	64.21(61.31-67.01)	20.38(18.35-22.57)	12.46(10.70-14.45)	87.54(85.55-89.30)	28.05±0.17	96.12±0.40	72.43±0.33	36.24(33.86-38.69)	11.12(9.93-12.43)	88.37(86.50-90.00)	18.43(16.08-21.03)	54.83(51.50-58.11)	26.75(23.78-29.94)	0.414±0.022	5.18±0.03	24.97±0.32	5.35±0.04	1.69±0.04	74.75±0.52	1.81±0.02
P		<0.001	<0.001	<0.001					0.206			0.312			0.57		0.017	0.052	0.051	0.001	0.002	0.01	0.002			0.92	0.263	0.214	0.028	0.664	0.059	0.35
Abbreviations: GED: General Educational Development; PIR: Poverty Income Ratio; BMI: Body Mass Index; LOD: The limit of detection; CRP: C-reactive Protein; TCHO: Total Cholesterol; ALT: Alanine Aminotransferase; GLU: Glucose; TG: Triglycerides; SCr: Serum Creatinine; HDL-C: High Density Lipoprotein Cholestero》
